# Supplementary material for: Otic Capsule Dehiscences Simulating Other Inner Ear Diseases: Characterization, Clinical Profile, and Follow-Up—Is Ménière’s Disease the Sole Cause of Vertigo and Fluctuating Hearing Loss?
Source: Audiol Res. 2024 Apr 12;14(2):372–85. doi: 10.3390/audiolres14020032 (PMC11047452; doi:10.3390/audiolres14020032)
Supplement: Supplementary file 1 [file audiolres-14-00032-s001.zip]

Archive with 1 entries (1 files):
- audiolres-2957276-supplementary.mp4
